# Supplementary material for: Jieduquyuziyin Prescription Suppresses Inflammatory Activity of MRL/lpr Mice and Their Bone Marrow-Derived Macrophages via Inhibiting Expression of IRAK1-NF-κB Signaling Pathway
Source: Front Pharmacol. 2020 Jul 14;11:1049. doi: 10.3389/fphar.2020.01049 (PMC7372094; doi:10.3389/fphar.2020.01049)
Supplement: Supplementary file 1 [file DataSheet_1.zip]

Archive with 122 entries (111 files):
- Original protein data/
- Original protein data/.DS_Store
- __MACOSX/
- __MACOSX/Original protein data/
- __MACOSX/Original protein data/._.DS_Store
- Original protein data/Kidney/
- Original protein data/Kidney/.DS_Store
- __MACOSX/Original protein data/Kidney/
- __MACOSX/Original protein data/Kidney/._.DS_Store
- Original protein data/Kidney/IkB.tif
- __MACOSX/Original protein data/Kidney/._IkB.tif
- Original protein data/Kidney/Kidney-Ikb-original.tif
- __MACOSX/Original protein data/Kidney/._Kidney-Ikb-original.tif
- Original protein data/Kidney/Kidney-IRAK1-original.tif
- __MACOSX/Original protein data/Kidney/._Kidney-IRAK1-original.tif
- Original protein data/Kidney/Kidney-NF-kB-original.tif
- __MACOSX/Original protein data/Kidney/._Kidney-NF-kB-original.tif
- Original protein data/Kidney/Kidney-p-Ikb-original.tif
- __MACOSX/Original protein data/Kidney/._Kidney-p-Ikb-original.tif
- Original protein data/Kidney/Kidney-p-IRAK1-original.tif
- __MACOSX/Original protein data/Kidney/._Kidney-p-IRAK1-original.tif
- Original protein data/Kidney/Kidney-p-NF-kB-original.tif
- __MACOSX/Original protein data/Kidney/._Kidney-p-NF-kB-original.tif
- Original protein data/Kidney/Kidney-tubulin-original.tif
- __MACOSX/Original protein data/Kidney/._Kidney-tubulin-original.tif
- Original protein data/Kidney/lRAK1.tif
- __MACOSX/Original protein data/Kidney/._lRAK1.tif
- Original protein data/Kidney/NF-kB.tif
- Original protein data/Kidney/p-Ikb.tif
- __MACOSX/Original protein data/Kidney/._p-Ikb.tif
- Original protein data/Kidney/p-lRAK1.tif
- __MACOSX/Original protein data/Kidney/._p-lRAK1.tif
- Original protein data/Kidney/p-NF-kB.tif
- __MACOSX/Original protein data/Kidney/._p-NF-kB.tif
- Original protein data/Kidney/tubulin.tif
- __MACOSX/Original protein data/Kidney/._tubulin.tif
- Original protein data/MRL:lpr BMDMs/
- Original protein data/MRL:lpr BMDMs/.DS_Store
- __MACOSX/Original protein data/MRL:lpr BMDMs/
- __MACOSX/Original protein data/MRL:lpr BMDMs/._.DS_Store
- Original protein data/MRL:lpr BMDMs/IkB.tif
- __MACOSX/Original protein data/MRL:lpr BMDMs/._IkB.tif
- Original protein data/MRL:lpr BMDMs/IRAK1.tif
- __MACOSX/Original protein data/MRL:lpr BMDMs/._IRAK1.tif
- Original protein data/MRL:lpr BMDMs/MRL:lpr BMDMs-IkB-original.tif
- __MACOSX/Original protein data/MRL:lpr BMDMs/._MRL:lpr BMDMs-IkB-original.tif
- Original protein data/MRL:lpr BMDMs/MRL:lpr BMDMs-IRAK1-original.tif
- __MACOSX/Original protein data/MRL:lpr BMDMs/._MRL:lpr BMDMs-IRAK1-original.tif
- Original protein data/MRL:lpr BMDMs/MRL:lpr BMDMs-NF-kB-original.tif
- __MACOSX/Original protein data/MRL:lpr BMDMs/._MRL:lpr BMDMs-NF-kB-original.tif
- Original protein data/MRL:lpr BMDMs/MRL:lpr BMDMs-p-IkB-original.tif
- __MACOSX/Original protein data/MRL:lpr BMDMs/._MRL:lpr BMDMs-p-IkB-original.tif
- Original protein data/MRL:lpr BMDMs/MRL:lpr BMDMs-p-IRAK1-original.tif
- __MACOSX/Original protein data/MRL:lpr BMDMs/._MRL:lpr BMDMs-p-IRAK1-original.tif
- Original protein data/MRL:lpr BMDMs/MRL:lpr BMDMs-p-NF-kB-original.tif
- __MACOSX/Original protein data/MRL:lpr BMDMs/._MRL:lpr BMDMs-p-NF-kB-original.tif
- Original protein data/MRL:lpr BMDMs/MRL:lpr BMDMs-tubulin-original.tif
- __MACOSX/Original protein data/MRL:lpr BMDMs/._MRL:lpr BMDMs-tubulin-original.tif
- Original protein data/MRL:lpr BMDMs/NF-kB.tif
- __MACOSX/Original protein data/MRL:lpr BMDMs/._NF-kB.tif
- Original protein data/MRL:lpr BMDMs/p-IkB.tif
- __MACOSX/Original protein data/MRL:lpr BMDMs/._p-IkB.tif
- Original protein data/MRL:lpr BMDMs/p-lRAK1.tif
- __MACOSX/Original protein data/MRL:lpr BMDMs/._p-lRAK1.tif
- Original protein data/MRL:lpr BMDMs/p-NF-kB.tif
- __MACOSX/Original protein data/MRL:lpr BMDMs/._p-NF-kB.tif
- Original protein data/MRL:lpr BMDMs/tubulin.tif
- __MACOSX/Original protein data/MRL:lpr BMDMs/._tubulin.tif
- Original protein data/MRL:MP BMDMs/
- Original protein data/MRL:MP BMDMs/.DS_Store
- __MACOSX/Original protein data/MRL:MP BMDMs/
- __MACOSX/Original protein data/MRL:MP BMDMs/._.DS_Store
- Original protein data/MRL:MP BMDMs/IkB.tif
- __MACOSX/Original protein data/MRL:MP BMDMs/._IkB.tif
- Original protein data/MRL:MP BMDMs/IRAK1.tif
- __MACOSX/Original protein data/MRL:MP BMDMs/._IRAK1.tif
- Original protein data/MRL:MP BMDMs/MRL:MP BMDMs-IkB-orginal.tif
- __MACOSX/Original protein data/MRL:MP BMDMs/._MRL:MP BMDMs-IkB-orginal.tif
- Original protein data/MRL:MP BMDMs/MRL:MP BMDMs-IRAK1-original.tif
- Original protein data/MRL:MP BMDMs/MRL:MP BMDMs-NF-kB-original.tif
- Original protein data/MRL:MP BMDMs/MRL:MP BMDMs-p-IkB-original.tif
- Original protein data/MRL:MP BMDMs/MRL:MP BMDMs-p-IRAK1-original.tif
- Original protein data/MRL:MP BMDMs/MRL:MP BMDMs-P-NF-kB-original.tif
- Original protein data/MRL:MP BMDMs/MRL:MP BMDMs-tubulin-original.tif
- __MACOSX/Original protein data/MRL:MP BMDMs/._MRL:MP BMDMs-tubulin-original.tif
- Original protein data/MRL:MP BMDMs/NF-kB.tif
- __MACOSX/Original protein data/MRL:MP BMDMs/._NF-kB.tif
- Original protein data/MRL:MP BMDMs/p-IkB.tif
- __MACOSX/Original protein data/MRL:MP BMDMs/._p-IkB.tif
- Original protein data/MRL:MP BMDMs/p-IRAK1.tif
- __MACOSX/Original protein data/MRL:MP BMDMs/._p-IRAK1.tif
- Original protein data/MRL:MP BMDMs/p-NF-kB.tif
- __MACOSX/Original protein data/MRL:MP BMDMs/._p-NF-kB.tif
- Original protein data/MRL:MP BMDMs/tubulin.tif
- __MACOSX/Original protein data/MRL:MP BMDMs/._tubulin.tif
- Original protein data/Spleen/
- Original protein data/Spleen/.DS_Store
- __MACOSX/Original protein data/Spleen/
- __MACOSX/Original protein data/Spleen/._.DS_Store
- Original protein data/Spleen/IkB.tif
- __MACOSX/Original protein data/Spleen/._IkB.tif
- Original protein data/Spleen/IRAK1.tif
- Original protein data/Spleen/NF-kB.tif
- __MACOSX/Original protein data/Spleen/._NF-kB.tif
- Original protein data/Spleen/p-IkB.tif
- __MACOSX/Original protein data/Spleen/._p-IkB.tif
- Original protein data/Spleen/p-lRKA1.tif
- __MACOSX/Original protein data/Spleen/._p-lRKA1.tif
- Original protein data/Spleen/p-NF-kB.tif
- __MACOSX/Original protein data/Spleen/._p-NF-kB.tif
- Original protein data/Spleen/Spleen-IkB-original.tif
- __MACOSX/Original protein data/Spleen/._Spleen-IkB-original.tif
- Original protein data/Spleen/Spleen-IRAK1-original.tif
- Original protein data/Spleen/Spleen-NF-kB-original.tif
- Original protein data/Spleen/Spleen-p-IkB-original.tif
- __MACOSX/Original protein data/Spleen/._Spleen-p-IkB-original.tif
- Original protein data/Spleen/Spleen-p-IRAK1-original.tif
- Original protein data/Spleen/Spleen-p-NF-kB-original.tif
- Original protein data/Spleen/Spleen-tubulin-original.tif
- __MACOSX/Original protein data/Spleen/._Spleen-tubulin-original.tif
- Original protein data/Spleen/tubulin.tif
- __MACOSX/Original protein data/Spleen/._tubulin.tif
