# Supplementary material for: Jieduquyuziyin Prescription Suppresses Inflammatory Activity of MRL/lpr Mice and Their Bone Marrow-Derived Macrophages via Inhibiting Expression of IRAK1-NF-κB Signaling Pathway
Source: Front Pharmacol. 2020 Jul 14;11:1049. doi: 10.3389/fphar.2020.01049 (PMC7372094; doi:10.3389/fphar.2020.01049)
Supplement: Supplementary file 2 [file DataSheet_2.zip]

Archive with 11 entries (11 files):
- Herbal Inspection Certificate/bai hua she she cao.jp2
- Herbal Inspection Certificate/chi shao.jp2
- Herbal Inspection Certificate/dan pi.jp2
- Herbal Inspection Certificate/fo shou.jp2
- Herbal Inspection Certificate/gan cao.jp2
- Herbal Inspection Certificate/ji xue cao.jp2
- Herbal Inspection Certificate/qing hao.jp2
- Herbal Inspection Certificate/sheng di huang.jp2
- Herbal Inspection Certificate/sheng ma.jp2
- Herbal Inspection Certificate/the template.jp2
- Herbal Inspection Certificate/zhi bie jia.jp2
